# Supplementary material for: Missing checkerboards? An absence of competitive signal in Alnus-associated ectomycorrhizal fungal communities
Source: PeerJ. 2014 Dec 16;2:e686. doi: 10.7717/peerj.686 (PMC4273934; doi:10.7717/peerj.686)
Supplement: Table S1 — See methods for details about datasets and null matrix type definitions. SES, Standardized Effect Size. [file peerj-02-686-s004.xlsx]

## Sheet: Unarified
Table S1. C-score taxon occurrence analyses of ECM fungal communities in Plots 2 and 8,
using unrarefied data. See methods for details about datasets and null matrix type definitions.
SES = Standardized Effect Size.
DataSet	Plot	Null Matrix Type	C observed	C expected	P value	Effect Size
All	2	Fixed-Fixed	136.1	136.8	0	-3.35
		Fixed-Equiprobable		152.5	0	-45.4
All	8	Fixed-Fixed	134.5	134.5	0.45	-0.06
		Fixed-Equiprobable		144.9	0	-29.6
Alnus	2	Fixed-Fixed	93.4	87.5	0	4.87
		Fixed-Equiprobable		98.9	0.09	-1.32
Alnus	8	Fixed-Fixed	91.8	90.2	0.07	1.38
		Fixed-Equiprobable		11.4	0.001	-4.12
AlnusRootOnly	2	Fixed-Fixed	78.4	76.5	0.12	1.16
		Fixed-Equiprobable		82.7	0.31	-0.48
AlnusRootOnly	8	Fixed-Fixed	51.4	51.6	0.46	-0.18
		Fixed-Equiprobable		61.1	0.09	-1.32
AlnusMinusTop3	2	Fixed-Fixed	139.6	130.2	0	4.59
		Fixed-Equiprobable		147.8	0.09	-1.33
AlnusMinusTop3	8	Fixed-Fixed	136.9	135.1	0.16	1.02
		Fixed-Equiprobable		164.6	0	-4.06
AlnusTomentellaOnly	2	Fixed-Fixed	80.9	77.3	0.03	2.01
		Fixed-Equiprobable		94.3	0.01	-2.23
AlnusTomentellaOnly	8	Fixed-Fixed	95.4	93.4	0.19	0.85
		Fixed-Equiprobable		115.1	0	-2.69
